# Supplementary material for: NDRG1 activates VEGF-A-induced angiogenesis through PLCγ1/ERK signaling in mouse vascular endothelial cells
Source: Commun Biol. 2020 Mar 6;3:107. doi: 10.1038/s42003-020-0829-0 (PMC7060337; doi:10.1038/s42003-020-0829-0)
Supplement: Supplementary file 3 — Supplementary Data 1 [file 42003_2020_829_MOESM3_ESM.xlsx]

## Sheet: Fig. 1b
Supplementary Data 1 | Source data used for graph plotting.
Data of Fig. 1b
sample #	B16	LLC/3LL	RENCA
1	0.000923884	0.00203607	0.0219445
2	0.000771525	0.0024213	0.01468
3	0.000793215	0.00171212	0.0127797
Average	0.000829541	0.0020565	0.0164681
SD	8.24201e-05	0.000355033	0.00483693
t-test (vs B16)			0.00499481
t-test (vs LLC/3LL)			0.00675948

## Sheet: Fig. 1c
Data of Fig. 1c
sample #	NDRG1+/+	NDRG1-/-
1	8	1
2	18	7
3	7	8
4	13	1
5	15	6
6	8	6
7		6
Average	11.5	5
SE	1.83938	1.06904
t-test		0.00893221

## Sheet: Fig. 1d
Data of Fig. 1d
sample #	NDRG1+/+	NDRG1-/-
1	1.2	0.0509485
2	1.61951	0.0466125
3	1.0645	0.663415
4	1.88943	0
Average	1.44336	0.190244
SE	0.189905	0.158145
t-test		0.00228651

## Sheet: Fig. 1e
Data of Fig. 1e
sample #	NDRG1+/+	NDRG1-/-
1	2.06055	2.00409
2	1.78617	1.90629
3	1.6	1.72773
4	1.35156	1.63683
Average	1.69957	1.81874
SE	0.149675	0.0833641
t-test		0.512735

## Sheet: Fig. 2b
Data of Fig. 2b
VEGF-A
	Length					Number of brnching point
sample #	NDRG1+/+	NDRG1-/-			sample #	NDRG1+/+	NDRG1-/-
1	0.26	0.275			1	23	4
2	0.4075	0.18			2	9	15
3	0.4475	0.2			3	19	3
4	0.2575	0.1125			4	4	7
5	0.44	0.1			5	36	8
6	0.4175	0.245			6	19	12
7	0.27	0.1375			7	17	2
8	0.2425	0.105			8	13	18
Average	0.342813	0.169375			Average	17.5	8.625
SE	0.032642	0.023579			SE	3.41216	2.06966
t-test		0.000723489			t-test		0.0431237
FGF-2
	Length					Number of brnching point
sample #	NDRG1+/+	NDRG1-/-			sample #	NDRG1+/+	NDRG1-/-
1	0.35	0.275			1	30	27
2	0.285	0.2885			2	23	20
3	0.5	0.35			3	34	20
4	0.375	0.345			8	21	22
Average	0.3775	0.314625			Average	27	22.25
SE	0.0450231	0.0192065			SE	3.02765	1.65202
t-test		0.246326			t-test		0.217623

## Sheet: Fig. 2c
Data of Fig. 2c
	NDRG1+/+				NDRG1-/-
	#1		#2		#1		#2
VEGF-A	-	+	-	+	-	+	-	+
1	0.764103	1.49231	0.92247	1.19054	0.869451	1.12794	0.854821	1.01733
2	1.2359	1.97179	1.0092	1.25361	1.13577	1.05744	1.03034	1.00108
3	1.00282	1.84615	1.06833	1.24573	0.994778	0.994778	1.11484	1.04009
Average	1.00094	1.77009	1	1.22996	1	1.06005	1	1.0195
SD	0.235903	0.24863	0.0733641	0.0343671	0.133236	0.066618	0.132639	0.0195917
t-test		0.00886806		0.00397486		0.261741		0.406756
	NDRG1+/+				NDRG1-/-
	#1		#2		#1		#2
FGF-2	-	+	-	+	-	+	-	+
1	0.92247	1.8134	0.883608	1.20078	1.02597	1.35087	0.854821	1.25135
2	1.0092	1.67148	0.843563	1.47008	0.94474	1.45073	1.03034	1.27086
3	1.06833	1.28121	1.27283	1.3595	1.02929	1.53063	1.11484	1.13109
Average	1	1.5887	1	1.34345	1	1.44407	1	1.21777
SD	0.0733641	0.275586	0.237124	0.135364	0.0478852	0.0900649	0.132639	0.0756925
t-test		0.0116313		0.0474406		0.000828388		0.0344793

## Sheet: Fig. 2d
Data of Fig. 2d
	NDRG1+/+						NDRG1-/-
	#1		#2		#3		#1		#2		#3
VEGF-A	-	+	-	+	-	+	-	+	-	+	-	+
1	0.730769	2.59231	1	2.18182	1.28571	1.5	0.975504	1.01817	0.9	0.9	1.03846	1.15385
2	1.27692	1.36154	1.09091	2.54545	0.642857	1.71429	0.966022	0.813118	1.2	1.2	0.923077	0.692308
3	0.992308	2.16154	0.909091	2	1.07143	1.5	1.05848	0.800079	0.9	1.2	1.03846	0.923077
Average	1	2.03846	1	2.24242	1	1.57143	1	0.877124	1	1.1	1	0.923077
SD	0.273158	0.624547	0.0909091	0.277732	0.327327	0.123718	0.0508622	0.122328	0.173205	0.173205	0.0666173	0.230769
t-test		0.0288318		0.000905976		0.0237103		0.0917208		0.259259		0.304327
	NDRG1+/+						NDRG1-/-
	#1		#2		#3		#1		#2		#3
FGF-2	-	+	-	+			-	+	-	+
1	0.959268	1.85133	1	3.09091	1.28571	1.28571	0.975504	1.11774	0.9	2.7	1.03846	1.15385
2	0.739308	2.04074	1.09091	2.72727	0.642857	1.5	0.966022	1.23864	1.2	1.8	0.923077	1.73077
3	1.30143	1.63137	0.909091	2.9	1.07143	1.5	1.05848	1.3951	0.9	3.6	1.03846	1.26923
Average	1	1.84114	1	2.90606	1	1.42857	1	1.25049	1	2.7	1	1.38462
SD	0.283264	0.204874	0.0909091	0.181894	0.327327	0.123718	0.0508622	0.13906	0.173205	0.9	0.0666173	0.305279
t-test		0.00702998		4.2109e-05		0.0505958		0.0214034		0.0162527		0.049991

## Sheet: Fig.3a
Data of Fig. 3a
	p-ERK1/2
	NDRG1+/+		NDRG1-/-
VEGF-A	-	+	-	+
1	1	1.47149	1	1.0786
2	1	2.20418	1	1.14202
3	1	1.57441	1	0.781143
Average	1	1.75003	1	1.00059
SD	0	0.39666	0	0.192673
t-test				0.0422371
	p-AKT
	NDRG1+/+		NDRG1-/-
VEGF-A	-	+	-	+
1	1	1.63463	1	0.941889
2	1	1.2864	1	0.814311
3	1	1.14866	1	0.693332
Average	1	1.35656	1	0.816511
SD	0	0.250467	0	0.124293
t-test				0.0286924

## Sheet: Fig. 3b
Data of Fig. 3b
	p-ERK1/2
	NDRG1+/+		NDRG1-/-
VEGF-A	-	+	-	+
1	1	6.01316	1	5.6457
2	1	5.00148	1	4.87748
3	1	6.51601	1	5.18935
Average	1	5.84355	1	5.23751
SD	0	0.771376	0	0.386368
t-test				0.290591
	p-AKT
	NDRG1+/+		NDRG1-/-
VEGF-A	-	+	-	+
1	1	1.56806	1	1.26522
2	1	1.45281	1	1.84354
3	1	1.10633	1	1.11683
Average	1	1.37574	1	1.40853
SD	0	0.24032	0	0.383963
t-test				0.906257

## Sheet: Fig. 3c
Data of Fig. 3c
	NDRG1+/+				NDRG1-/-
VEGF-A	0	5	10	15	0	5	10	15
1	1	3.48461	1.49303	0.563026	1	2.40049	2.26998	1.51373
2	1	2.44764	0.791491	0.267421	1	1.19789	0.760908	0.254819
3	1	5.44664	1.94254	0.802665	1	1.76624	0.933669	0.212145
4	1	3.06605	1.48224	0.508878	1	2.95768	2.21381	0.999629
Average	1	3.61123	1.42733	0.535498	1	2.08057	1.54459	0.745081
SD	0	1.29563	0.475066	0.219628	0	0.763679	0.808584	0.627161
t-test						0.0439942

[truncated: 12 more sheets: Fig. 3d, Fig. 5b, Fig. 5c, Fig. 5d, Fig. 5e, Fig.5f, Fig. 5g, Fig. 5h, Fig. 6a, Fig. 6c, Fig. 6d, Fig. 6e]
